# Supplementary material for: Distinct mechanisms drive divergent phenotypes in hypertrophic and dilated cardiomyopathy–associated TPM1 variants
Source: J Clin Invest. 2024 Dec 16;134(24):e179135. doi: 10.1172/JCI179135 (PMC11645150; doi:10.1172/JCI179135)
Supplement: Supporting data values [file jci-134-179135-s039.xlsx]

## Sheet: Figure 1C 
Peak Force (µN)
WT	E62Q	E54K
184.8	427.9	46.7
175.4	456.9	43.4
210.3	360.9	52.8
231.7	552.7	22.9
165.5	738.9	83.4
87.9	534.8	26.8
81.9	639.1	63.2
150.1	466.5	81.3

## Sheet: Figure 1D
Time to Peak (Seconds)
WT	E62Q	E54K
0.327	0.293	0.18
0.263	0.292	0.185
0.27	0.282	0.181
0.313	0.331	0.195
0.308	0.305	0.175
0.268	0.285	0.226
0.275	0.294	0.21
0.271	0.283	0.087

## Sheet: Figure 1E
Time to 50% Relaxation (Seconds)
WT	E62Q	E54K
0.208	0.137	0.094
0.179	0.147	0.074
0.136	0.162	0.095
0.169	0.178	0.106
0.149	0.159	0.075
0.197	0.16	0.114
0.176	0.173	0.092
0.163	0.171	0.061

## Sheet: Figure 1F
Peak Force (µN)
Stretch (%)	WT								E62Q								E54K
0	184.821	175.45	210.346	231.711	165.59	87.9411	81.937	150.13	427.865	456.9	360.972	552.781	738.907	534.868	639	466	46.7632	43.4758	52.8382	22.9712	83.4758
5	219.577	270.821	368.327	343.112	239.011	180.986	190.679	238.838	521.105	573.676	420.309	639.707	822.82	610.24	823.063	520.383	46.5754	48.9525	57.9648	29.5899	88.9525
10	384.821	375.45	410.346	431.711	364.859	287.941	281.937	365.59	627.865	657.204	560.972	752.781	939.014	734.868	938.907	656.9	41.199	45.5009	58.8045	35.0238	85.5009

## Sheet: Figure 1G
Peak Force (µN)
Stretch (%)	WT								E62Q								E54K
0	1	1	1	1	1	1	1	1	1	1	1	1	1	1	1	1	1	1	1	1	1
5	1.18806	1.54358	1.75105	1.48078	1.44339	2.05804	2.32714	1.59087	1.21792	1.25558	1.16438	1.15725	1.11356	1.14092	1.28805	1.1167	0.995984	1.12597	1.09702	1.28813	1.06561
10	2.08213	2.13992	1.95081	1.86314	2.20339	3.27425	3.4409	2.43515	1.46744	1.4384	1.55406	1.36181	1.27082	1.37392	1.46934	1.40966	0.881013	1.04658	1.11292	1.52468	1.02426

## Sheet: Figure 2B
	Passive Stress (kPa)
Stretch(%)	WT								E62Q								E54K
-3	0.02	0.02	0.01	0.06	0.03	0.01	0.06	0.03	0	0.14	0.22	0.04	0.07	0	0.14	0.22	0.06	0.08	0.01	0.18	0.14	0	0.1	0.08
-2.25	0.01	0.05	0.01	0.05	0.02	0.01	0.04	0.03	0	0.21	0.3	0.08	0.14	0	0.21	0.3	0.06	0.08	0.01	0.16	0.14	0.01	0.08	0.08
-1.5	0	0.09	0.01	0.03	0.01	0.01	0.03	0	0.06	0.31	0.39	0.14	0.22	0.06	0.31	0.39	0.06	0.08	0.02	0.13	0.14	0.01	0.07	0.08
-0.75	0	0.12	0.01	0.02	0	0.01	0.02	0	0.12	0.36	0.43	0.17	0.27	0.12	0.36	0.43	0.06	0.07	0.02	0.12	0.14	0	0.06	0.07
0	0	0.19	0.01	0.01	0	0.01	0.01	0.01	0.22	0.48	0.53	0.24	0.37	0.22	0.48	0.53	0.07	0.05	0.02	0.1	0.13	0.01	0.06	0.05
0.75	0	0.28	0.01	0	0.01	0.01	0	0.01	0.37	0.61	0.63	0.33	0.48	0.37	0.61	0.63	0.07	0.04	0.01	0.08	0.12	0	0.07	0.04
1.5	0.01	0.39	0.01	0	0.02	0.01	0	0.02	0.49	0.75	0.73	0.44	0.61	0.49	0.75	0.73	0.08	0.03	0	0.07	0.11	0	0.08	0.03
2.25	0.01	0.44	0.02	0.01	0.04	0.02	0.01	0.03	0.61	0.83	0.79	0.5	0.68	0.61	0.83	0.79	0.08	0.02	0	0.05	0.1	0.02	0.09	0.02
3	0.01	0.55	0.03	0.02	0.07	0.03	0.02	0.08	0.75	0.99	0.91	0.61	0.84	0.75	0.99	0.91	0.08	0.01	0	0.04	0.09	0.02	0.09	0.01
3.75	0.02	0.66	0.06	0.05	0.1	0.06	0.03	0.11	0.97	1.16	1.04	0.74	1	0.97	1.16	1.04	0.08	0.01	0.02	0.03	0.07	0.04	0.07	0.01
4.5	0.03	0.72	0.09	0.07	0.13	0.09	0.04	0.13	1.14	1.26	1.12	0.81	1.09	1.14	1.26	1.12	0.09	0	0.03	0.02	0.06	0.04	0.06	0
5.25	0.04	0.84	0.13	0.1	0.17	0.13	0.06	0.16	1.31	1.46	1.26	0.94	1.27	1.31	1.46	1.26	0.11	0	0.05	0.01	0.04	0.05	0.05	0
6	0.05	0.98	0.19	0.11	0.2	0.19	0.08	0.19	1.61	1.66	1.43	1.1	1.45	1.61	1.66	1.43	0.12	0.01	0.08	0	0.04	0.06	0.03	0.01
6.75	0.07	1.12	0.22	0.16	0.25	0.22	0.12	0.23	1.87	1.89	1.62	1.25	1.63	1.87	1.89	1.62	0.12	0.02	0.1	0	0.01	0.07	0.02	0.02
7.5	0.09	1.19	0.23	0.2	0.31	0.23	0.16	0.29	2.18	2.01	1.71	1.34	1.73	2.18	2.01	1.71	0.12	0.03	0.12	0	0.01	0.07	0.02	0.03
8.25	0.13	1.34	0.22	0.24	0.37	0.22	0.2	0.36	2.75	2.25	1.9	1.51	1.92	2.75	2.25	1.9	0.09	0.06	0.17	0.02	0	0.08	0	0.06
9	0.16	1.49	0.42	0.26	0.44	0.22	0.24	0.44	3.21	2.51	2.12	1.69	2.64	3.21	2.81	2.92	0.07	0.07	0.2	0.03	0	0.09	0	0.07

## Sheet: Figure 2C
Passive Stress (kPa)
	WT								E62Q								E54K
Pre-Treatment	0.96	1.49	0.42	0.26	0.44	0.22	0.24	0.44	3.21	2.51	2.12	1.69	2.64	3.21	2.81	2.92	0.07	0.07	0.2	0.03	0	0.09	0	0.07
Post-Treatment	0.16	0.9	0.22	0.16	0.2	0.2	0.26	0.8	0.07	0.08	0.2	0.05	0	0.08	0.02	0.07	0.05	0.06	0.1	0.02	0	0.2	0	0.2

## Sheet: Figure 4D
Cell Size (µm^2)
WT	E62Q	E54K
2044	3795	2657
1266	2764	1647
1596	3688	2075
1073	1205	1395
1713	4451	2230
1717	5524	2232
1161	3582	1510
1386	3473	1802
1081	2794	1405
668	1692	868
4488	4499	3834
1627	5170	2115
2577	3042	3350
1807	3449	2350
4325	5084	5623
1357	4249	1767
3102	3017	3033
2275	2827	2958
1038	1359	1350
1905	4290	2477
2426	3726	3154
2445	5175	3179
2584	2096	3359
1825	3878	2373
2060	5762	2678
1285	4339	1670
850	3224	1106
1331	4038	1731
924	826	1202
394	771	513
729	6160	948
747	7225	972
2625	3837	3413
2444	2242	3177
1147	5046	1491
690	4398	897
1118	6282	1453
1303	1490	1695
1829	2383	2378
1645	2524	2138
499	7886	649
784	4828	1020
1107	6470	1439
878	3470	1142
1002	5051	1302
1119	4431	1454
832	3742	1082
2095	3029	2724
714	2766	929
672	2599	874

## Sheet: Figure 4E
Aspect Ratio
WT	E62Q	E54K
1.224	1.357	3.61
1.613	1.32	3.4
1.311	1.23	4.101
1.611	1.22	6.189
1.06	1.403	4.793
1.086	1.109	5.013
1.607	1.778	4.254
1.404	1.058	4.548
1.19	1.119	4.673
1.155	1.257	3.959
1.365	1.157	5.133
1.024	1.12	3.884
1.413	1.03	4.208
1.111	1.02	4.332
1.411	1.201	4.08
1.407	1.578	4.922
1.204	1.057	7.427
1.165	1.003	5.752
1.248	1.378	6.015
1.645	1.407	5.341
1.337	1.373	5.458
1.643	1.28	5.583
1.082	1.269	4.75
1.108	1.459	6.159
1.639	1.154	4.661
1.432	1.849	5.05
1.214	1.1	5.198
1.179	1.164	4.897
1.393	1.307	5.906
1.044	1.203	4.11
1.441	1.163	3.9
1.133	1.072	4.601
1.439	1.061	6.689
1.435	1.251	5.293
1.228	1.641	5.513
1.189	1.099	4.989
1.273	1.043	5.048
1.678	1.433	5.102
1.364	1.467	4.459
1.676	1.428	5.633
1.104	1.331	4.384
1.13	1.329	4.708
1.672	1.518	4.832
1.461	1.2	4.58
1.238	1.923	5.422
1.202	1.144	7.927
1.421	1.21	6.252
1.065	1.36	6.515
1.47	1.252	6.011
1.156		5.958
1.468		5.662

## Sheet: Figure 7_kMD
Tropomyosin-Troponin I Interaction Energy in the B state (kcal/mol)
WT	E54K
-180.891	-148.38
-230.166	-132.227
-243.878	-149.401
-225.774	-140.232
-182.914	-140.153
-167.769	-137.233
-127.485	-129.395
-112.751	-158.165
-110.341	-126.049
-99.67	-159.554
-160.868	-158.149
-193.108	-123.522
-204.508	-114.415
-201.843	-161.598
-176.37	-245.813
-190.237	-165.302
-244.108	-149.958
-257.912	-159.628
-273.308	-129.57
-206.346	-118.724
-281.357	-131.074
-278.068	-114.439
-239.018	-143.777
-262.01	-192.81
-117.374	-224.25
-180.614	-144.541
-187.268	-194.161
-196.859	-151.041
-129.338	-214.922
-190.704	-187.331
-144.141	-157.957
-182.339	-102.716
-127.924	-65.1109
-177.211	-139.42
-216.389	-191.266
-201.813	-138.851
-133.453	-165.106
-145.987	-120.863
-211.382	-76.2641
-218.674	-66.5839
-209.529	-54.5771
-215.797	-133.97
-180.773	-88.7021
-189.395	-96.5205
-223.527	-173.605
-180.371	-189.465
-208.682	-140.046
-225.658	-111.442
-216.492	-171.869
-250.679	-215.566
-236.398	-209.568
-234.245	-266.626
-229.135	-288.609
-209.41	-326.637
-258.082	-285.656
-295.551	-363.44
-256.16	-386.637
-263.116	-331.236
-270.748	-337.795
-260.965	-235.923
-326.854	-250.538
-249.404	-165.603
-283.068	-172.604
-303.349	-223.147
-346.046	-193.42
-352.827	-207.567
-277.957	-148.38
-340.668	-176.053
-308.395	-222.09
-336.215	-176.211
-306.883	-137.266
-391.374	-177.711
-269.104	-214.626
-260.864	-235.203
-295.275	-143.687
-237.271	-220.115
-242.022	-231.407
-286.865	-275.023
-252.753	-239.478
-290.601	-298.695
-264.381	-272.359
-252.384	-278.573
-306.143	-288.894
-284.29	-269.223
-277.505	-184.8
-277.575	-162.263
-294.333	-252.15
-366.094	-169.757
-368.313	-204.885
-309.153	-274.958
-290.714	-256.397
-282.189	-280.204
-263.07	-249.85
-229.527	-278.138
-266.787	-230.865
-304.225	-284.611
-240.185	-286.024
-219.321	-272.33
-231.33	-190.516
-191.11	-237.271
-221.607	-289.871
-259.184	-224.551
-256.861	-278.899
-344.297	-264.402
-361.123	-265.733
-346.092	-280.973
-246.803	-359.825
-240.431	-203.929
-269.334	-291.557
-264.736	-183.464
-207.38	-145.812
-294.865	-143.382
-265.55	-158.762
-250.42	-164.679
-238.279	-131.187
-317.512	-160.613
-295.343	-181.68
-237.06	-99.6964
-260.704	-80.3581
-266.735	-138.059
-258.441	-171.83
-337.068	-136.686
-258.216	-94.5525
-309.317	-139.048
-347.516	-162.955
-329.359	-95.139
-385.273	-117.331
-299.004	-105.365
-312.587	-45.4402
-322.561	-161.438
-325.741	-159.058
-289.743	-106.305
-304.946	-85.0766
-327.75	-147.687
-325.102	-76.4545
-300.237	-88.6995
-316.747	-102.076
-313.726	-169.847
-338.108	-99.4998
-299.109	-186.731
-336.063	-133.963
-336.707	-187.81
-352.405	-194.191
-264.409	-185.582
-312.744	-164.099
-333.376	-205.605
-276.933	-194.151
-285.046	-70.2716
-259.642	-204.858
-266.36	-102.068
-317.744	-102.947
-334.449	-194.525
-233.375	-190.673
-341.866	-173.71
-303.337	-231.383
-332.589	-274.126
-270.256	-321.215
-291.763	-316.133
-304.746	-266.908
-297.803	-184.734
-256.043	-247.358
-311.7	-363.421
-328.745	-206.261
-352.473	-324.52
-325.508	-257.284
-256.053	-259.859
-292.731	-333.3
-260.801	-290.236
-264.017	-235.257
-267.857	-306.255
-275.748	-356.666
-295.734	-283.667
-300.554	-312.686
-378.257	-227.971
-359.781	-255.582
-295.784	-292.704
-304.956	-665.84
-318.232	-666.235
-317.877	-630.339
-331.393	-658.84
-292.275	-683.975
-287.9	-643.724
-279.157	-641.02
-353.292	-661.754
-333.014	-631.547
-348.459	-689.837
-345.853	-510.166
-348.497	-417.173
-305.238	-461.31
-333.275	-375.572
-346.501	-405.888
-279.669	-389.392
-362.01	-351.438
-395.214	-450.058
-356.961	-501.723
-315.175	-465.492
-293.619	-307.982
-354.759	-329.053
-299.28	-259.629
-305.184	-275.198
-293.396	-206.16
-326.774	-227.737
-363.569	-236.472
-369.639	-210.314
-312.577	-170.041
-396.213	-248.868
-400.093	-207.843
-401.39	-244.98
-367.831	-308.208
-397.671	-222.641
-377.799	-210.956
-412.669	-296.736
-366.748	-334.553
-407.168	-272.576
-337.843	-296.53
-299.035	-256.199
-339.183	-409.375
-289.886	-317.917
-293.274	-507.106
-304.176	-539.165
-342.415	-549.3
-306.215	-424.737
-293.177	-488.732
-304.796	-575.554
-255.972	-457.263
-244.957	-633.382
-329.776	-643.385
-325.13	-578.472
-310.055	-514.959
-335.079	-464.18
-285.805	-537.654
-323.312	-586.73
-321.128	-698.218
-304.806	-550.754
-268.397	-552.038
-262.236	-482.067
-254.681	-415.178
-265.577	-475.56
-200.505	-463.252
-228.919	-577.784
-241.308	-624.677
-244.027	-651.343
-258.827	-665.84
-304.859	-740.543
-217.799	-572.022
-285.407	-669.33
-179.915	-535.408
-165.6	-547.594
-202.224	-484.695
-166.445	-345.193
-168.613	-286.894
-158.637	-388.18
-250.956	-363.628
-213.356	-250.082
-225.956	-353.101
-212.102	-288.446
-277.116	-268.298
-206.762	-299.958
-189.35	-347.806
-181.909	-220.226
-239.473	-283.134
-262.738	-333.907
-242.821	-298.898
-289.17	-308.93
-247.213	-415.1
-157.958	-352.909
-207.495	-289.453
-213.143	-375.096
-235.172	-365.22
-195.329	-464.745
-196.663	-428.856
-196.492	-492.341
-191.831	-491.347
-228.069	-504.193
-212.305	-492.9
-195.402	-462.475
-221.985	-405.272
-280.56	-308.697
-272.47	-488.355
-264.05	-495.514
-336.225	-514.083
-313.977	-426.494
-279.38	-524.152
-228.761	-499.56
-280.975	-556.625
-278.624	-441.442
-266.5	-486.709
-289.826	-514.544
-345.124	-506.619
-314.607	-508.019
-239.762	-520.668
-277.062	-447.529
-264.59	-459.749
-284.103	-464.558
-276.477	-454.241
-323.647	-542.307
-299.083	-389.173
-273.89	-357.748
-242.527	-416.511
-281.276	-392.406
-235.553	-339.749
-275.921	-311.017
-313.853	-320.508
-213.542	-320.591
-270.344	-410.864
-232.844	-347.772
-164.564	-232.391
-212.857	-381.46
-208.326	-348.076
-210.82	-344.426
-205.122	-502.464
-191.207	-493.738
-191.232	-384.909
-217.196	-450.862
-262.32	-419.152
-260.129	-394.798
-362.43	-418.128
-332.378	-420.695
-331.6	-405.918
-330.389	-427.445
-364.409	-343.065
-357.66	-362.208
-308.168	-387.274
-349.212	-418.652
-313.903	-465.513
-359.157	-348.56
-349.45	-338.57
-332.892	-439.507
-376.302	-447.195
-415.461	-424.321
-370.394	-437.025
-309.161	-385.607
-306.21	-338.881
-267.431	-431.218
-306.476	-354.304
-285.128	-405.834
-292.515	-381.513
-319.373	-337.961
-339.306	-300.082
-346.621	-353.267
-363.988	-484.874
-325.948	-402.608
-296.054	-218.437
-339.717	-286.173
-334.741	-358.456
-342.366	-335.463
-379.276	-376.312
-358.673	-388.759
-340.21	-357.57
-289.491	-218.416
-312.405	-371.587
-286.334	-228.887
-301.682	-219.845
-331.596	-213.758
-293.292	-217.372
-297.522	-238.816
-238.505	-201.642
-282.251	-213.352
-239.169	-202.502
-220.959	-219.976
-278.284	-229.592
-191.69	-215.834
-215.391	-257.643
-250.786	-218.297
-213.744	-241.844
-232.228	-216.366
-207.308	-226.639
-120.295	-241.986
-123.376	-278.671
-140.675	-259.684
-209.921	-288.163
-148.544	-281.181
-127.63	-72.8165
-144.516	-52.4883
-141.178	-225.082
-189.278	-225.925
-207.644	-218.079
-217.631	-204.267
-198.565	-307.607
-233.567	-239.329
-292.325	-462.825
-259.225	-330.655
-268.823	-220.23
-233.416	-166.017
-243.828	-289.187
-257.555	-143.501
-265.386	-279.492
-210.742	-253.963
-275.889	-299.157
-200.484	-238.279
-137.92	-158.472
-224.168	-217.639
-138.546	-209.929
-175.982	-200.399
-165.615	-197.839
-243.947	-149.814
-303.882	-201.268
-309.288	-163.747
-260.404	-173.387
-240.168	-220.826
-191.13	-234.81
-219.701	-148.041
-186.84	-152.709
-223.977	-205.736
-218.756	-171.45
-209.694	-279.106
-207.153	-180.017
-164.404	-129.682
-219.252	-171.462
-234.183	-129.768
-316.515	-164.988
-229.894	-134.649
-225.626	-75.0172
-205.424	-148.73
-193.161	-286.147
-189.919	-291.217
-145.965	-303.12
-234.38	-302.912
-322.163	-219.845
-303.97	-188.435
-281.255	-221.617
-302.706	-311.243
-325.152	-252.333
-314.693	-282.664
-349.482	-351.291
-345.342	-312.049
-232.605	-265.736
-352.794	-229.384
-373.296	-230.948
-375.897	-174.344
-362.63	-110.2
-322.644	-396.685
-281.292	-214.798
-344.986	-392.62
-322.063	-276.498
-274.757	-283.692
-278.458	-332.564
-276.754	-435.932
-293.243	-411.486
-265.394	-405.081
-279.023	-362.973
-284.585	-399.901
-367.828	-335.115
-321.204	-283.318
-295.516	-438.677
-326.604	-495.928
-304.28	-424.597
-324.194	-446.416
-362.555	-300.111
-416.982	-405.398
-377.592	-442.15
-323.744	-354.65
-292.484	-489.776
-499.93	-483.835
-452.184	-486.027
-419.863	-445.567
-425.361	-360.787
-355.715	-413.293
-384.715	-470.638
-320.809	-453.826
-295.786	-410.337
-256.982	-418.86
-383.757	-438.55
-375.024	-413.862
-390.907	-503.266
-386.474	-448.202
-342.362	-401.713
-396.441	-508.257
-407.935	-413.245
-365.079	-404.66
-438.358	-438.511
-415.904	-552.011
-518.07	-646.462
-481.477	-684.699
-475.079	-630.106
-479.02	-471.506
-495.715	-570.903
-439.637	-493.606
-409.994	-563.298
-373.319	-562.892
-375.698	-596.396
-396.296	-525.481
-440.067	-480.476
-388.39	-410.065
-347.597	-561.792
-322.99	-516.599
-373.991	-407.772
-373.96	-586.25
-386.773	-604.049
-302.645	-555.51
-370.548	-644.782
-393.038	-521.701
-271.314	-585.851
-288.148	-535.252
-261.22	-534.406
-321.657	-474.336
-356.556	-533.895
-256.373	-451.917
-284.859	-422.927
-274.093	-435.049
-234.064	-459.903
-303.566	-649.129
-289.697	-519.496
-302.624	-660.836
-326.768	-562.552
-352.989	-562.163
-371.465	-631.689
-308.25	-551.028
-346.992	-510.419
-317.978	-438.458
-280.14	-424.649
-364.29	-489.734
-304.003	-465.258
-314.979	-455.225
-242.698	-493.466
-317.777	-549.65
-341.803	-590.753
-303.748	-537.003
-302.507	-510.735
-323.985	-626.74
-305.568	-717.037
-375.39	-654.585
-400.496	-661.902
-391.37	-582.365
-343.602	-730.981
-283.254	-711.226
-288.965	-641.709
-328.373	-602.411
-288.048	-578.903
-365.314	-589.538
-282.642	-577.93
-269.798	-597.871
-275.273	-589.395
-364.612	-591.647
-366.012	-584.2
-476.773	-545.205
-423.091	-641.548
-361.128	-610.993
-374.093	-533.753
-279.638	-517.089
-328.804	-525.023
-319.792	-469.535
-283.95	-560.569
-368.925	-508.598
-291.744	-457.825
-302.973	-505.214
-389.94	-439.516
-338.877	-524.271
-430.994	-496.959
-392.472	-578.034
-394.009	-550.792
-352.308	-432.048
-328.399	-529.597
-292.578	-577.037
-302.337	-430.008
-303.539	-613.242
-345.494	-719.712
-304.075	-713.993
-208.591	-592.494
-327.517	-570.514
-323.311	-508.891
-251.27	-559.215
-265.842	-523.858
-312.321	-506.162
-290.126	-520.322
-276.599	-497.199
-274.792	-535.532
-259.842	-604.126
-222.228	-454.483
-241.971	-558.55
-216.77	-512.442
-222.085	-554.995
-196.773	-587.193
-223.456	-466.136
-284.479	-529.574
-278.923	-537.195
-345.281	-547.727
-279.814	-587.062
-252.519	-606.991
-296.994	-465.998
-324.458	-506.75
-275.817	-392.986
-300.295	-402.756
-330.483	-422.664
-279.87	-421.475
-306.17	-536.113
-318.169	-505.794
-391.494	-514.04
-349.026	-579.284
-415.325	-483.008
-324.005	-451.557
-384.343	-457.904
-320.411	-536.059
-323.716	-444.792
-301.888	-578.903
-315.347	-398.851
-285.749	-417.573
-344.823	-459.719
-288.746	-496.191
-373.556	-430.934
-378.456	-445.06
-359.281	-322.941
-430.291	-510.041
-405.609	-524.853
-385.883	-459.651
-459.164	-607.373
-354.21	-595.139
-360.07	-542.676
-469.815	-550.702
-423.955	-369.202
-423.661	-265.425
-208.848	-367.972
-264.801	-303.151
-269.467	-253.576
-308.898	-269.94
-308.617	-235.339
-339.027	-261.629
-381.81	-374.658
-337.495	-285.615
-356.214	-394.423
-353.858	-305.694
-305.28	-267.455
-220.26	-415.113
-261.263	-335.985
-311.845	-379.4
-322.243	-333.273
-321.905	-206.383
-335.379	-340.879
-393.211	-389.844
-407.774	-447.617
-459.302	-363.621
-452.216	-526.323
-475.592	-446.945
-385.727	-533.135
-358.579	-523.122
-331.757	-450.844
-292.237	-504.551
-255.694	-391.485
-322.674	-445.804
-327.554	-401.452
-347.207	-509.864
-312.64	-485.151
-326.947	-505.038
-308.562	-442.541
-318.702	-460.521
-322.932	-385.066
-333.156	-335.373
-369.943	-487.684
-274.007	-432.366
-323.32	-434.394
-404.848	-438.509
-433.881	-430.562
-373.644	-453.611
-386.668	-379.835
-384.387	-416.533
-344.433	-388.514
-347.093	-254.57
-342.971	-267.522
-302.851	-297.678
-285.241	-377.983
-304.969	-242.143
-336.182	-367.619
-337.374	-395.717
-347.365	-309.915
-266.894	-386.809
-344.775	-405.219
-387.475	-323.771
-402.824	-326.858
-390.531	-403.133
-430.842	-255.296
-385.303	-364.978
-450.287	-489.761
-347.472	-483.576
-373.79	-511.883
-403.572	-494.634
-431.092	-489.125
-425.491	-428.461
-360.18	-406.039
-346.574	-394.163
-356.305	-529.773
-386.973	-522.3
-375.099	-467.167
-368.92	-373.247
-399.352	-346.323
-420.832	-399.414
-324.471	-385.872
-405.416	-549.975
-373.459	-362.427
-360.022	-224.356
-369.07	-402.597
-370.221	-419.984
-340.78	-395.725
-344.993	-380.137
-400.667	-354.248
-297.234	-294.715
-321.366	-258.969
-433.02	-374.981
-360.015	-432.548
-301.089	-488.726
-272.849	-406.046
-337.4	-384.573
-297.459	-376.654
-399.63	-270.857
-322.045	-451.967
-382.647	-154.85
-346.652	-110.62
-310.693	-108.794
-272.418	-180.271
-305.78	-95.4021
-309.202	-114.536
-336.347	-98.5922
-310.014	-75.478
-289.382	-150.598
-309.028	-135.969
-326.259	-121.555
-264.446	-77.8789
-325.789	-103.104
-372.764	-132.475
-350.026	-166.608
-452	-122.198
-517.766	-131.343
-403.481	-162.746
-428.779	-147.01
-403.24	-182.856
-435.201	-159.638
-378.961	-161.445
-407.948	-179.78
-485.455	-184.912
-470.252	-207.814
-467.107	-194.419
-453.507	-199.252
-471.688	-253.376
-492.756	-282.037
-513.89	-270.21
-430.708	-243.704
-474.214	-235.637
-480.201	-203.358
-485.657	-230.317
-483.406	-183.625
-458.186	-154.687
-506.173	-174.999
-489.412	-196.966
-541.33	-152.736
-500.495	-173.871
-427.777	-163.027
-490.918	-185.248
-518.296	-178.967
-514.928	-210.327
-544.611	-160.838
-603.667	-177.758
-431.481	-178.087
-437.633	-160.317
-352.313	-228.13
-406.797	-186.018
-401.106	-246.851
-289.376	-299.405
-271.897	-244.787
-328.298	-280.342
-253.989	-265.68
-299.277	-295.452
-341.058	-222.572
-331.124	-254.925
-322.605	-233.933
-285.095	-166.281
-297.228	-157.577
-327.425	-118.304
-261.202	-182.97
-322.837	-171.519
-359.279	-179.528
-411.604	-220.767
-382.918	-259.25
-324.926	-273.038
-400.94	-242.292
-362.57	-251.755
-429.62	-230.084
-369.3	-217.706
-390.815	-237.158
-424.651	-226.636
-386.401	-248.831
-313.713	-341.956
-354.171	-283.278
-333.561	-302.714
-368.962	-337.775
-403.965	-289.973
-401.282	-218.607
-337.137	-361.296
-386.786	-403.916
-354.5	-337.061
-333.05	-249.506
-368.533	-315.132
-285.883	-297.29
-319.021	-317.981
-270.23	-331.009
-309.316	-300.713
-292.955	-319.081
-285.829	-327.013
-299.606	-247.35
-278.307	-209.74
-413.749	-211.281
-386.406	-223.635
-427.053	-249.284
-435.533	-289.788
-410.896	-241.127
-367.096	-241.95
-359.323	-162.75
-411.093	-178.509
-352.828	-195.158
-360.07	-191.195
-417.682	-149.843
-393.813	-170.297
-384.25	-222.291
-354.351	-278.428
-343.27	-243.085
-427.889	-219.271
-404.034	-299.148
-355.592	-282.042
-410.317	-264.271
-358.289	-305.678
-385.831	-315.943
-448.278	-264.328
-396.628	-298.859
-397.804	-248.856
-349.859	-291.202
-358.189	-262.383
-450.584	-188.361
-372.324	-243.575
-377.487	-293.317
-349.631	-244.487
-370.235	-232.248
-328.785	-247.385
-283.743	-243.522
-288.371	-237.081
-325.382	-225.798
-300.773	-253.012
-299.415	-254.217
-295.191	-185.233
-252.214	-229.755
-275.74	-323.719
-245.31	-329.661
-298.805	-306.838
-355.598	-274.166
-373.675	-314.636
-352.746	-309.818
-308.988	-359.485
-282.428	-479.575
-258.783	-368.108
-269.331	-413.664
-305.337	-451.103
-224.883	-401.85
-270.918	-471.194
-305.964	-449.404
-274.379	-400.708
-275.303	-368.788
-234.745	-353.2
-230.969	-406.965
-275.874	-391.088
-246.964	-371.859
-281.807	-414.262
-287.574	-394.201
-347.382	-484.416
-261.155	-469.83
-295.705	-496.31
-353.355	-427.034
-329.067	-469.424
-322.429	-495.722
-295.137	-484.513
-299.442	-577.435
-260.344	-585.259
-372.047	-513.199
-326.166	-497.255
-357.912	-523.388
-303.503	-408.231
-310.971	-367.771
-299.767	-307.57
-312.269	-362.699
-273.419	-310.297
-343.49	-337.027
-335.451	-402.163
-333.725	-414.818
-318.877	-423.528
-282.014	-406.453
-270.38	-397.434
-345.722	-351.209
-376.55	-396.472
-315.874	-443.485
-347.201	-487.89
-331.984	-461.337
-356.392	-434.271
-355.805	-425.374
-346.818	-347.22
-346.409	-363.89
-398.135	-332.451
-369.863	-461.346
-390.651	-441.32
-411.502	-411.497
-407.215	-406.746
-340.285	-437.868
-390.72	-409.298
-428.361	-364.085
-422.68	-410.825
-413.129	-356.328
-371.198	-392.014
-420.824	-463.925
-376.591	-476.818
-322.991	-477.688
-314.132	-385.33
-300.343	-418.88
-313.845	-527.114
-287.016	-482.925
-315.686	-522.969
-337.207	-540.429
-351.054	-429.7
-358.423	-538.305
-364.446	-538.039
-414.183	-524.949
-392.289	-559.499
-457.619	-642.133
-407.013	-548.44
-406.933	-578.115
-346.732	-641.615
-370.279	-560.319
-364.213	-604.673
-370.541	-528.755
-361.196	-536.299
-340.19	-597.826
-394.495	-487.479
-373.798	-538.702
-420.947	-492.837
-434.36	-481.566
-476.082	-492.855
-507.544	-523.639
-418.048	-551.59
-401.861	-567.621
-452.244	-540.242
-453.688	-527.424
-465.344	-518.115
-507.941	-543.77
-379.008	-542.229
-549.543	-516.55
-476.333	-569.137
-357.343	-510.144
-343.58	-514.34
-486.389	-587.297
-576.405	-509.668
-485.212	-495.749
-421.316	-515.692
-398.754	-552.106
-320.077	-524.705
-344.684	-501.659
-357.491	-522.027
-434.675	-547.289
-358.593	-499.311
-376.955	-443.681
-441.782	-568.593
-324.486	-508.44
-455.95	-547.227
-303.68	-617.756
-410.44	-597.594
-423.287	-499.278
-368.152	-551.21
-330.597	-573.548
-376.06	-528.268
-453.148	-469.899
-443.426	-533.566
-382.528	-479.964
-373.898	-558.396
-328.124	-527.005
-384.947	-552.187
-394.731	-526.639
-334.255	-539.417
-343.714	-544.602
-374.625	-503.251
-452.342	-464.152
-483.559	-520.59
-447.998	-492.142
-341.69	-567.414
-408.913	-569.613
-335.729	-480.28
-430.875	-503.028
-426.548	-549.907
-487.493	-507.121
-437.59	-564.042
-324.848	-590.632
-424.133	-518.797
-429.822	-522.236
-475.983	-495.903
-528.607	-517.195
-537.871	-556.801
-491.947	-530.183
-488.414	-546.614
-466.554	-515.272
-436.34	-551.606
-453.577	-528.087
-477.356	-507.69
-485.503	-500.054
-516.933	-555.941
-551.82	-511.082
-505.536	-449.4
-492.836	-496.507
-382.664	-475.546
	-447.106
	-475.786
	-466.77
	-519.492
	-540.149
	-491.979
	-467.653
	-532.397
	-499.472
	-549.408
	-565.716
	-606.368
	-630.841
	-553.014
	-594.889
	-582.706
	-508.584
	-632.714
	-569.702
	-562.536
	-553.69
	-413.019
	-406.832
	-440.543
	-388.668
	-334.508
	-374.317
	-386.597
	-437.436
	-374.755
	-374.404
	-436.953
	-485.942
	-502.073
	-401.109
	-389.114
	-436.8
	-411.405
	-437.067
	-361.458
	-356.887
	-414.895
	-394.803
	-404.299
	-332.169
	-382.176
	-409.748
	-430.68
	-388.293
	-288.797
	-339.632
	-464.615
	-399.906
	-432.639
	-482.421
	-456.212
	-379.955
	-452.283
	-525.612
	-486.254
	-529.83
	-482.889
	-476.625
	-398.904
	-491.563
	-463.115
	-431.238
	-511.364
	-484.352
	-572.339
	-487.572
	-500.639
	-469.287
	-453.349
	-466.18
	-406.865
	-454.343
	-418.753
	-545.069
	-542.083
	-554.592
	-502.542
	-525.041
	-535.808
	-512.599
	-466.585
	-527.594
	-540.827
	-597.217
	-595.856
	-542.11
	-507.635
	-588.062
	-608.085
	-497.145
	-513.445
	-446.504
	-372.298
	-390.875
	-408.553
	-346.023
	-397.775
	-410.102
	-390.247
	-392.013
	-444.898
	-468.077
	-377.417
	-350.289
	-338.642
	-489.961
	-446.002
	-427.434
	-453.505
	-405.715
	-396.03
	-359.811
	-375.414
	-322.403
	-340.211
	-366.948
	-380.017
	-389.719
	-415.159
	-312.191
	-334.991
	-339.422
	-356.337
	-446.288
	-406.442
	-341.19
	-361.652
	-442.013
	-340.492
	-401.251
	-483.005
	-408.531
	-401.813
	-358.526
	-288.944
	-295.479
	-250.235
	-262.389
	-292.85
	-303.242
	-394.026
	-289.609
	-208.15
	-243.162
	-233.642
	-193.125
	-279.285
	-268.865
	-265.473
	-298.284
	-318.215
	-313.547
	-297.662
	-329.592
	-351.506
	-335.717
	-244.995
	-409.975
	-345.625
	-374.146
	-355.665
	-327.517
	-310.028
	-304.661
	-280.832
	-307.606
	-324.294
	-354.87
	-385.637
	-321.962
	-313.842
	-370.045
	-341.304
	-421.089
	-396.406
	-350.568
	-350.378
	-415.819
	-343.413
	-293.01
	-293.917
	-264.311
	-307.142
	-371.47
	-282.942
	-302.616
	-316.694
	-347.017
	-239.942
	-286.884
	-249.284
	-268.307
	-294.929
	-263.514
	-326.347
	-389.824
	-330.432
	-371.171
	-337.625
	-348.943
	-252.683
	-259.735
	-291.87
	-239.831
	-247.59
	-353.653
	-446.464
	-360.719
	-335.196
	-340.615
	-298.241
	-298.637
	-414.364
	-398.853
	-395.406
	-381.966
	-332.915
	-391.585
	-402.929
	-431.572
	-380.327
	-360.901
	-321.05
	-369.254
	-376.519
	-450.005
	-408.435
	-376.604
	-312.424
	-285.545
	-265.604
	-249.488
	-219.391
	-236.806
	-311.144
	-361.79
	-304.194
	-407.452
	-342.87
	-395.563
	-352.1
	-358.395
	-342.984
	-354.305
	-371.255
	-416.095
	-412.428
	-413.867
	-462.648
	-426.99
	-462.386
	-427.048
	-433.621
	-457.086
	-453.617
	-380.082
	-387.359
	-363.209
	-540.978
	-470.66
	-444.847
	-393.764
	-430.367
	-364.917
	-337.81
	-372.139
	-419.869
	-456.32
	-418.984
	-451.352
	-375.271
	-377.319
	-503.233
	-494.08
	-521.644
	-521.604
	-453.278
	-502.431
	-449.035
	-420.364
	-424.906
	-387.703
	-416.772
	-432.357
	-529.495
	-460.801
	-474.803
	-437.016
	-422.7
	-490.842
	-423.168
	-514.674
	-411.456
	-459.381
	-522.155
	-491.94
	-481.025
	-512.668
	-453.842
	-358.6
	-372.641
	-426.062
	-455.476
	-429.164
	-438.041
	-411.711
	-475.401
	-435.005
	-401.746
	-344.611
	-347.61
	-375.606
	-442.937
	-413.29
	-438.265
	-478.397
	-483.613
	-453.559
	-493.262
	-505.834
	-471.028
	-460.198
	-467.718
	-516.907
	-401.863
	-490.256
	-470.414
	-512.119
	-516.067
	-522.437
	-516.317
	-470.194
	-502.017
	-465.442
	-407.07
	-413.177
	-437.375
	-530.541
	-478.846
	-448.337
	-492.688
	-470.339
	-401.572
	-379.506
	-398.45
	-486.475
	-479.835
	-472.964
	-407.284
	-549.252
	-596.855
	-528.759
	-591.73
	-525.657
	-546.964
	-578.65
	-566.124
	-522.051
	-660.769
	-517.683
	-573.507
	-633.083
	-504.852
	-426.274
	-483.276
	-484.593
	-527.799
	-542.387
	-531.816
	-598.759
	-459.863
	-617.467
	-516.792
	-626.151
	-571.821
	-569.196
	-607.403
	-482.506
	-498.019
	-488.721
	-489.452
	-514.746
	-502.871
	-542.203
	-583.415
	-584.053
	-675.47
	-638.795
	-594.837
	-530.518
	-579.566
	-563.495
	-497.439
	-505.619
	-668.15
	-616.795
	-629.444
	-660.171
	-649.508
	-631.659
	-619.853
	-610.585
	-621.23
	-780.856
	-681.794
	-713.639
	-716.154
	-721.257
	-715.212
	-734.238
	-712.655
	-723.838
	-717.854
	-685.832
	-741.528
	-726.443
	-647.01
	-708.739
	-687.951
	-702.61
	-733.74
	-652.084
	-663.297
	-604.578
	-655.214
	-709.838
	-671.569
	-645.611
	-699.642
	-747.818
	-691.764
	-610.06
	-730.837
	-714.894
	-751.805
	-648.79
	-610.153
	-717.635
	-716.085
	-702.417
	-714.433
	-769.102
	-686.276
	-706.176
	-705.094
	-715.696
	-702.993
	-678.025
	-687.66
	-813.732
	-770.056
	-792.499
	-753.45
	-732.447
	-719.335
	-707.128
	-647.793
	-712.842
	-724.634
	-614.162
	-733.476
	-661.186
	-734.018
	-643.039
	-683.951
	-603.907
	-538.361
	-589.322
	-526.491
	-594.457
	-592.757
	-581.952
	-500.111
	-574.848
	-625.644
	-689.441
	-660.281
	-731.696
	-737.982
	-781.24
	-795.477
	-866.512
	-778.3
	-700.987
	-637.504
	-605.693
	-608.485
	-566.655
	-537.74
	-508.731
	-535.062
	-551.95
	-674.719
	-642.329
	-658.895
	-553.702
	-564.977
	-607.654
	-675.163
	-742.572
	-711.21
	-752.167
	-728.899
	-705.707
	-587.461
	-612.506
	-712.973
	-602.835
	-621.971
	-565.046
	-520.75
	-579.831
	-614.993
	-554.808
	-661.095
	-732.301
	-673.321
	-671.236
	-689.499
	-730.735
	-774.916
	-656.375
	-652.212
	-816.224
	-820.729
	-782.351
	-786.727
	-721.166
	-732.242
	-756.281
	-743.769
	-789.126
	-832.811
	-791.056
	-770.97
	-753.494
	-726.78
	-724.697
	-672.327
	-714.468
	-743.997
	-750.515
	-688.755
	-780.447
	-780.871
	-759.08
	-800.447
	-813.398
	-833.519
	-777.746
	-696.582
	-690.554
	-679.666
	-732.077
	-648.326
	-659.729
	-607.034
	-657.744
	-635.084
	-672.127
	-768.416
	-701.069
	-660.423
	-695.83
	-699.573
	-693.161
	-722.734
	-629.703
	-698.629
	-689.52
	-749.042
	-769.613
	-730.208
	-704.472
	-769.788
	-750.263
	-675.988
	-641.74
	-731.187
	-678.655
	-746.752
	-597.251
	-670.133
	-662.989
	-655.671
	-666.81
	-844.588
	-680.122
	-731.429
	-708.178
	-758.992
	-693.865
	-727.19
	-661.925
	-698.05
	-637.314
	-613.87
	-667.875
	-649.672
	-684.493
	-650.509
	-614.127
	-692.835
	-566.885
	-596.906
	-622.911
	-522.195
	-585.5
	-510.282
	-689.892
	-609.531
	-633.446
	-728.187
	-629.194
	-566.262
	-513.41
	-583.117
	-609.107
	-600.741
	-538.91
	-486.124
	-522.813
	-493.77
	-518.503
	-479.173
	-480.305
	-533.553
	-537.857
	-617.546
	-625.688
	-574.634
	-599.889
	-622.697
	-606.781
	-601.296
	-589.293
	-603.75
	-543.193
	-548.73
	-536.103
	-569.082
	-647.005
	-590.58
	-611.857
	-641.496
	-756.577
	-697.617
	-604.576
	-552.3
	-583.732
	-586.466
	-559.435
	-567.249
	-602.693
	-479.562
	-491.339
	-426.938
	-473.926
	-503.202
	-540.493
	-528.259
	-575.938
	-569.435
	-481.084
	-440.363
	-467.849
	-474.705
	-563.631
	-583.976
	-562.758
	-587.513
	-497.682
	-473.433
	-471.74
	-448.372
	-448.679
	-456.735
	-550.166
	-466.358
	-462.664
	-490.464
	-484.884
	-459.22
	-496.786
	-486.393
	-484.1
	-446.499
	-433.377
	-537.006
	-573.176
	-576.126
	-544.568
	-482.868
	-462.893
	-483.486
	-480.887
	-463.682
	-422.385
	-509.234
	-509.442
	-495.57
	-597.199
	-535.877
	-652.341
	-601.222
	-570.676
	-664.477
	-574.865
	-492.475
	-517.498
	-589.894
	-510.731
	-593.614
	-639.491
	-659.543
	-630.522
	-585.109
	-541.194
	-599.28
	-507.072
	-562.178
	-607.538
	-638.341
	-629.698
	-661.56
	-672.181
	-613.909
	-703.909
	-627.363
	-646.342
	-637.383
	-580.245
	-669.345
	-740.555
	-822.295
	-713.575
	-590.357
	-736.044
	-652.053
	-637.131
	-732.311
	-699.734
	-666.762
	-731.547
	-789.143
	-837.037
	-770.562
	-740.608
	-716.551
	-787.131
	-717.913
	-734.683
	-665.388
	-772.424
	-703.391
	-606.883
	-710.615
	-757.779
	-690.933
	-638.519
	-639.307
	-590.392
	-719.391
	-659.233
	-692.029
	-667.292
	-639.279
	-603.974
	-636.509
	-616.384
	-649.094
	-730.942
	-760.013
	-819.398
	-732.124
	-723.261
	-672.203
	-711.571
	-651.546
	-554.706
	-573.94
	-645.623
	-587.666
	-710.669
	-738.04
	-828.316
	-768.493
	-862.996
	-844.327
	-824.465
	-803.367
	-817.667
	-794
	-825.08
	-797.514
	-805.945
	-862.204
	-808.437
	-901.752
	-841.438
	-740.09
	-746.58
	-777.823
	-743.747
	-776.113
	-732.701
	-766.762
	-764.095
	-721.913
	-661.225
	-603.435
	-749.384
	-789.243
	-685.375
	-699.891
	-772.847
	-707.071
	-705.361
	-652.612
	-662.597
	-715.934
	-631.177
	-743.375
	-670.669
	-686.051
	-582.041
	-643.013
	-614.416
	-626.625
	-697.052
	-630.93
	-716.679
	-722.097
	-641.763
	-696.691
	-678.46
	-792.36
	-794.835
	-717.746
	-614.919
	-633.727
	-680.831
	-669.338
	-575.35
	-577.74
	-611.535
	-686.461
	-640.03
	-706.318
	-672.97
	-665.443
	-647.34
	-703.185
	-676.04
	-618.827
	-633.423
	-613.863
	-575.771
	-572.784
	-693.195
	-757.436
	-722.982
	-569.012
	-642.262
	-619.689
	-700.315
	-681.521
	-683.678
	-736.905
	-752.334
	-789.563
	-817.439
	-873.786
	-806.163
	-764.343
	-741.431
	-703.25
	-713.648
	-696.596
	-808.066
	-754.051
	-790.557
	-780.537
	-834.931
	-838.253
	-880.764
	-897.788
	-814.855
	-874.129
	-872.371
	-833.917
	-1006.35
	-1002.61
	-945.261
	-899.401
	-914.381
	-836.183
	-865.425
	-844.295
	-847.896
	-805.808
	-843.225
	-730.75
	-686.306
	-656.435
	-701.112
	-587.597
	-644.773
	-691.622
	-733.191
	-697.577
	-685.601
	-645.135
	-755.702
	-780.422
	-814.961
	-760.267
	-741.696
	-718.022
	-578.451
	-587.296
	-658.443
	-605.019
	-546.984
	-663.865
	-624.42
	-688.61
	-649.615
	-701.883
	-738.883
	-768.548
	-766.194
	-650.6
	-740.102
	-677.28
	-652.331
	-682.516
	-704.129
	-714.92
	-711.324
	-685.949
	-803.893
	-772.521
	-719.987
	-743.096
	-689.826
	-722.767
	-648.879
	-718.205
	-875.048
	-855.205
	-794.186
	-861.505
	-838.926
	-815.957
	-938.141
	-927.078
	-794.257
	-823.102
	-913.657
	-799.277
	-768.85
	-838.857
	-889.465
	-939.188
	-810.663
	-891.811
	-870.873
	-798.787
	-879.771
	-869.292
	-848.855
	-819.049
	-812.268
	-818.827
	-827.965
	-886.614
	-848.012
	-875.766
	-829.996
	-805.249
	-877.735
	-787.101
	-809.035
	-770.296
	-778.464
	-733.908
	-810.051
	-809.902
	-865.273
	-799.16
	-773.714
	-741.893
[truncated: 44 more rows]

[truncated: 6 more sheets: Figure 8C, Figure 8D, Figure 8E, Figure 8F, Figure 8G, Figure 8H]
